# Supplementary material for: A retrospective seroepidemiologic survey of Chlamydia pneumoniae infection in patients in Beijing between 2008 and 2017
Source: PLoS One. 2018 Nov 7;13(11):e0206995. doi: 10.1371/journal.pone.0206995 (PMC6221324; doi:10.1371/journal.pone.0206995)
Supplement: S1 File — (XLSX) [file pone.0206995.s001.xlsx]

## Sheet: Total
Source of Sample	Sex	Age	Clinical diagnosis	Anti-C. pneumoniae IgG antibody	Anti-C. pneumoniae IgM antibody
outpatient	M	47	acute respiratory tract infection	16	negative
outpatient	M	24	acute respiratory tract infection	64	negative
outpatient	F	30	acute respiratory tract infection	64	negative
outpatient	M	66	acute respiratory tract infection	64	negative
outpatient	M	59	acute respiratory tract infection	16	negative
intpatient	M	82	acute respiratory tract infection	64	negative
outpatient	M	4	acute respiratory tract infection	negative	negative
outpatient	F	30	acute respiratory tract infection	32	negative
intpatient	M	83	acute respiratory tract infection	256	negative
intpatient	F	2	acute respiratory tract infection	negative	negative
intpatient	M	75	acute respiratory tract infection	64	negative
intpatient	M	83	acute respiratory tract infection	64	negative
intpatient	M	0.917	acute respiratory tract infection	16	negative
outpatient	M	36	acute respiratory tract infection	16	negative
outpatient	F	41	acute respiratory tract infection	32	negative
outpatient	F	30	acute respiratory tract infection	64	negative
intpatient	F	85	acute respiratory tract infection	128	negative
outpatient	F	32	acute respiratory tract infection	16	negative
outpatient	F	73	acute respiratory tract infection	256	negative
outpatient	F	33	acute respiratory tract infection	16	negative
outpatient	M	59	acute respiratory tract infection	16	negative
intpatient	F	78	acute respiratory tract infection	64	negative
outpatient	M	36	acute respiratory tract infection	64	negative
outpatient	F	84	acute respiratory tract infection	64	negative
outpatient	M	82	acute respiratory tract infection	128	negative
outpatient	F	53	acute respiratory tract infection	16	negative
outpatient	F	80	acute respiratory tract infection	64	negative
intpatient	F	82	acute respiratory tract infection	16	negative
outpatient	F	28	acute respiratory tract infection	16	negative
outpatient	M	39	acute respiratory tract infection	negative	negative
outpatient	F	39	acute respiratory tract infection	16	negative
outpatient	F	63	acute respiratory tract infection	16	negative
outpatient	F	45	acute respiratory tract infection	512	negative
outpatient	M	38	acute respiratory tract infection	64	negative
outpatient	M	11	acute respiratory tract infection	negative	negative
outpatient	F	36	acute respiratory tract infection	64	negative
intpatient	M	75	acute respiratory tract infection	256	negative
outpatient	M	60	acute respiratory tract infection	16	negative
outpatient	M	57	acute respiratory tract infection	16	negative
outpatient	F	30	acute respiratory tract infection	16	negative
intpatient	F	34	acute respiratory tract infection	64	negative
intpatient	M	65	acute respiratory tract infection	16	negative
outpatient	M	27	acute respiratory tract infection	16	negative
intpatient	F	66	acute respiratory tract infection	64	negative
intpatient	F	30	acute respiratory tract infection	64	negative
intpatient	M	35	acute respiratory tract infection	negative	negative
intpatient	M	0.83	acute respiratory tract infection	negative	negative
outpatient	F	29	acute respiratory tract infection	128	negative
outpatient	F	32	acute respiratory tract infection	negative	negative
outpatient	F	14	acute respiratory tract infection	16	negative
outpatient	M	5	acute respiratory tract infection	negative	negative
outpatient	M	0.333	acute respiratory tract infection	negative	negative
intpatient	F	13	acute respiratory tract infection	512	negative
intpatient	F	80	acute respiratory tract infection	16	negative
intpatient	M	0.667	acute respiratory tract infection	negative	negative
intpatient	F	72	acute respiratory tract infection	16	negative
intpatient	M	57	acute respiratory tract infection	32	negative
outpatient	M	5	acute respiratory tract infection	16	negative
intpatient	M	94	acute respiratory tract infection	32	negative
outpatient	F	29	acute respiratory tract infection	64	negative
outpatient	F	34	acute respiratory tract infection	16	negative
outpatient	F	0.32	acute respiratory tract infection	negative	negative
intpatient	M	38	acute respiratory tract infection	32	negative
outpatient	M	8	acute respiratory tract infection	16	negative
outpatient	F	29	acute respiratory tract infection	64	32
intpatient	F	26	acute respiratory tract infection	negative	negative
intpatient	M	85	acute respiratory tract infection	16	negative
intpatient	M	55	acute respiratory tract infection	16	negative
outpatient	F	27	acute respiratory tract infection	16	negative
outpatient	M	0.063	acute respiratory tract infection	negative	negative
outpatient	F	23	acute respiratory tract infection	16	negative
intpatient	M	79	acute respiratory tract infection	64	negative
outpatient	M	18	acute respiratory tract infection	negative	negative
outpatient	M	6	acute respiratory tract infection	negative	negative
outpatient	M	0.077	acute respiratory tract infection	16	negative
outpatient	M	3	acute respiratory tract infection	16	negative
outpatient	M	23	acute respiratory tract infection	negative	negative
outpatient	M	45	acute respiratory tract infection	64	negative
outpatient	M	5	acute respiratory tract infection	negative	negative
outpatient	M	31	acute respiratory tract infection	16	negative
outpatient	M	31	acute respiratory tract infection	16	negative
outpatient	F	31	acute respiratory tract infection	negative	negative
outpatient	F	41	acute respiratory tract infection	16	negative
outpatient	F	26	acute respiratory tract infection	32	negative
outpatient	F	29	acute respiratory tract infection	64	negative
outpatient	M	33	acute respiratory tract infection	16	negative
outpatient	F	31	acute respiratory tract infection	256	negative
outpatient	F	84	acute respiratory tract infection	64	negative
intpatient	F	87	acute respiratory tract infection	128	negative
outpatient	M	50	acute respiratory tract infection	32	negative
outpatient	F	15	acute respiratory tract infection	16	negative
outpatient	M	36	acute respiratory tract infection	64	negative
outpatient	F	6	acute respiratory tract infection	negative	negative
outpatient	M	30	acute respiratory tract infection	negative	negative
outpatient	M	29	acute respiratory tract infection	16	negative
outpatient	F	7	acute respiratory tract infection	16	negative
outpatient	M	24	acute respiratory tract infection	negative	negative
outpatient	M	4	acute respiratory tract infection	16	negative
outpatient	F	0.417	acute respiratory tract infection	16	negative
outpatient	M	16	acute respiratory tract infection	16	negative
outpatient	F	28	acute respiratory tract infection	negative	negative
outpatient	M	0.321	acute respiratory tract infection	16	negative
outpatient	F	15	acute respiratory tract infection	negative	negative
outpatient	F	23	acute respiratory tract infection	64	negative
outpatient	F	31	acute respiratory tract infection	16	negative
intpatient	M	42	acute respiratory tract infection	16	negative
outpatient	M	1	acute respiratory tract infection	64	negative
intpatient	M	0.5	acute respiratory tract infection	16	negative
intpatient	F	3	acute respiratory tract infection	16	negative
outpatient	M	50	acute respiratory tract infection	16	negative
outpatient	F	32	acute respiratory tract infection	negative	negative
intpatient	M	1	acute respiratory tract infection	16	negative
outpatient	F	44	acute respiratory tract infection	64	negative
outpatient	F	26	acute respiratory tract infection	16	negative
outpatient	M	0.074	acute respiratory tract infection	negative	negative
outpatient	F	0.074	acute respiratory tract infection	negative	negative
intpatient	M	84	acute respiratory tract infection	64	negative
intpatient	F	3	acute respiratory tract infection	negative	negative
intpatient	F	5	acute respiratory tract infection	negative	negative
outpatient	M	47	acute respiratory tract infection	16	negative
outpatient	F	69	acute respiratory tract infection	16	negative
outpatient	F	45	acute respiratory tract infection	16	negative
outpatient	M	25	acute respiratory tract infection	16	negative
outpatient	M	28	acute respiratory tract infection	64	negative
intpatient	F	83	acute respiratory tract infection	16	negative
outpatient	F	7	acute respiratory tract infection	64	negative
intpatient	F	24	acute respiratory tract infection	negative	negative
outpatient	M	46	acute respiratory tract infection	64	negative
outpatient	F	0.17	acute respiratory tract infection	64	negative
intpatient	M	15	acute respiratory tract infection	64	negative
outpatient	F	33	acute respiratory tract infection	64	negative
outpatient	F	35	acute respiratory tract infection	16	negative
intpatient	M	69	acute respiratory tract infection	64	negative
intpatient	M	3	acute respiratory tract infection	negative	negative
outpatient	F	36	acute respiratory tract infection	64	negative
outpatient	M	34	acute respiratory tract infection	64	negative
intpatient	M	71	acute respiratory tract infection	256	negative
intpatient	M	9	acute respiratory tract infection	16	negative
outpatient	M	4	acute respiratory tract infection	negative	negative
outpatient	F	3	acute respiratory tract infection	negative	negative
intpatient	M	4	acute respiratory tract infection	negative	negative
outpatient	M	35	acute respiratory tract infection	negative	negative
outpatient	M	26	acute respiratory tract infection	negative	negative
outpatient	F	4	acute respiratory tract infection	16	negative
intpatient	M	68	acute respiratory tract infection	512	128
outpatient	M	16	acute respiratory tract infection	negative	negative
outpatient	M	24	acute respiratory tract infection	64	negative
intpatient	M	25	acute respiratory tract infection	128	negative
outpatient	M	48	acute respiratory tract infection	64	negative
outpatient	M	63	acute respiratory tract infection	16	negative
intpatient	M	21	acute respiratory tract infection	64	negative
outpatient	F	83	acute respiratory tract infection	64	negative
outpatient	F	42	acute respiratory tract infection	16	negative
outpatient	M	42	acute respiratory tract infection	32	negative
outpatient	M	27	acute respiratory tract infection	negative	negative
outpatient	F	77	acute respiratory tract infection	16	negative
outpatient	F	31	acute respiratory tract infection	64	negative
outpatient	F	15	acute respiratory tract infection	16	negative
outpatient	M	27	acute respiratory tract infection	64	negative
outpatient	F	33	acute respiratory tract infection	16	negative
outpatient	F	27	acute respiratory tract infection	64	negative
outpatient	M	58	acute respiratory tract infection	16	negative
outpatient	F	25	acute respiratory tract infection	16	negative
outpatient	F	18	acute respiratory tract infection	512	32
intpatient	F	65	acute respiratory tract infection	512	negative
intpatient	F	12	acute respiratory tract infection	512	negative
intpatient	M	12	acute respiratory tract infection	512	negative
intpatient	M	25	acute respiratory tract infection	16	negative
outpatient	F	43	acute respiratory tract infection	32	negative
outpatient	F	30	acute respiratory tract infection	16	negative
intpatient	F	7	acute respiratory tract infection	64	32
intpatient	M	0.667	acute respiratory tract infection	16	negative
outpatient	M	12	acute respiratory tract infection	16	negative
outpatient	F	36	acute respiratory tract infection	128	negative
outpatient	F	53	acute respiratory tract infection	64	negative
outpatient	F	67	acute respiratory tract infection	32	negative
outpatient	M	71	acute respiratory tract infection	64	negative
outpatient	M	38	acute respiratory tract infection	1024	32
intpatient	F	45	acute respiratory tract infection	512	32
outpatient	F	64	acute respiratory tract infection	16	negative
outpatient	F	12	acute respiratory tract infection	64	16
outpatient	F	33	acute respiratory tract infection	16	negative
outpatient	M	10	acute respiratory tract infection	64	64
outpatient	M	29	acute respiratory tract infection	16	negative
outpatient	F	38	acute respiratory tract infection	64	negative
outpatient	M	25	acute respiratory tract infection	64	negative
outpatient	F	48	acute respiratory tract infection	64	negative
intpatient	M	107	acute respiratory tract infection	64	negative
intpatient	F	26	acute respiratory tract infection	1024	negative
intpatient	F	53	acute respiratory tract infection	negative	negative
outpatient	F	9	acute respiratory tract infection	16	negative
intpatient	F	37	acute respiratory tract infection	16	negative
outpatient	M	31	acute respiratory tract infection	256	negative
intpatient	M	0.833	acute respiratory tract infection	negative	negative
intpatient	F	0.583	acute respiratory tract infection	negative	negative
outpatient	M	34	acute respiratory tract infection	32	negative
intpatient	F	67	acute respiratory tract infection	64	negative
outpatient	F	66	acute respiratory tract infection	32	negative
intpatient	M	66	acute respiratory tract infection	512	negative
outpatient	M	73	acute respiratory tract infection	256	negative
outpatient	M	51	acute respiratory tract infection	16	negative
intpatient	F	33	acute respiratory tract infection	512	320
outpatient	M	32	acute respiratory tract infection	64	negative
outpatient	M	30	acute respiratory tract infection	16	negative
outpatient	F	61	acute respiratory tract infection	32	negative
outpatient	M	73	acute respiratory tract infection	16	negative
outpatient	F	77	acute respiratory tract infection	64	negative
outpatient	F	70	acute respiratory tract infection	64	negative
outpatient	F	52	acute respiratory tract infection	16	negative
outpatient	M	74	acute respiratory tract infection	256	negative
outpatient	M	38	acute respiratory tract infection	512	negative
outpatient	M	74	acute respiratory tract infection	64	negative
outpatient	F	65	acute respiratory tract infection	64	negative
outpatient	M	65	acute respiratory tract infection	64	negative
outpatient	F	32	acute respiratory tract infection	128	negative
outpatient	F	62	acute respiratory tract infection	16	negative
outpatient	F	30	acute respiratory tract infection	negative	negative
outpatient	F	77	acute respiratory tract infection	64	negative
intpatient	F	12	acute respiratory tract infection	64	128
intpatient	F	26	acute respiratory tract infection	512	negative
outpatient	F	57	acute respiratory tract infection	16	negative
intpatient	M	76	acute respiratory tract infection	512	negative
outpatient	M	28	acute respiratory tract infection	negative	negative
outpatient	M	69	acute respiratory tract infection	1024	128
outpatient	F	42	acute respiratory tract infection	64	negative
outpatient	F	16	acute respiratory tract infection	negative	negative
outpatient	F	70	acute respiratory tract infection	16	negative
outpatient	F	42	acute respiratory tract infection	64	negative
intpatient	F	38	acute respiratory tract infection	512	negative
intpatient	M	90	acute respiratory tract infection	512	negative
outpatient	M	49	acute respiratory tract infection	64	negative
intpatient	F	13	acute respiratory tract infection	512	64
intpatient	F	13	acute respiratory tract infection	256	128
outpatient	F	32	acute respiratory tract infection	negative	negative
outpatient	F	81	acute respiratory tract infection	256	negative
outpatient	F	40	acute respiratory tract infection	16	negative
outpatient	M	63	acute respiratory tract infection	64	negative
outpatient	M	62	acute respiratory tract infection	32	negative
outpatient	F	39	acute respiratory tract infection	16	negative
outpatient	M	52	acute respiratory tract infection	64	negative
intpatient	M	62	acute respiratory tract infection	512	negative
outpatient	F	74	acute respiratory tract infection	64	negative
outpatient	F	56	acute respiratory tract infection	16	negative
outpatient	F	64	acute respiratory tract infection	16	negative
intpatient	F	45	acute respiratory tract infection	512	negative
outpatient	F	63	acute respiratory tract infection	16	negative
outpatient	F	60	acute respiratory tract infection	64	negative
outpatient	M	58	acute respiratory tract infection	64	negative
outpatient	M	63	acute respiratory tract infection	16	negative
outpatient	M	52	acute respiratory tract infection	256	negative
outpatient	M	85	acute respiratory tract infection	64	negative
outpatient	F	61	acute respiratory tract infection	64	negative
outpatient	F	80	acute respiratory tract infection	64	negative
outpatient	F	74	acute respiratory tract infection	32	negative
outpatient	M	52	acute respiratory tract infection	32	negative
outpatient	F	52	acute respiratory tract infection	64	negative
outpatient	M	43	acute respiratory tract infection	256	negative
outpatient	M	55	acute respiratory tract infection	negative	negative
outpatient	M	63	acute respiratory tract infection	64	negative
outpatient	F	60	acute respiratory tract infection	negative	negative
outpatient	F	58	acute respiratory tract infection	64	negative
outpatient	M	54	acute respiratory tract infection	64	negative
outpatient	M	83	acute respiratory tract infection	64	negative
outpatient	F	72	acute respiratory tract infection	16	negative
outpatient	M	48	acute respiratory tract infection	64	negative
outpatient	F	40	acute respiratory tract infection	256	negative
outpatient	M	77	acute respiratory tract infection	32	negative
outpatient	M	53	acute respiratory tract infection	16	negative
outpatient	F	36	acute respiratory tract infection	16	negative
outpatient	M	60	acute respiratory tract infection	64	negative
outpatient	F	65	acute respiratory tract infection	1024	negative
outpatient	F	63	acute respiratory tract infection	32	negative
outpatient	M	54	acute respiratory tract infection	64	negative
outpatient	F	43	acute respiratory tract infection	16	negative
outpatient	F	73	acute respiratory tract infection	16	negative
outpatient	F	71	acute respiratory tract infection	64	negative
outpatient	F	85	acute respiratory tract infection	64	negative
outpatient	M	42	acute respiratory tract infection	64	negative
outpatient	F	64	acute respiratory tract infection	16	negative
outpatient	M	53	acute respiratory tract infection	16	negative
outpatient	F	36	acute respiratory tract infection	16	negative
intpatient	F	39	acute respiratory tract infection	negative	negative
intpatient	F	4	acute respiratory tract infection	negative	negative
intpatient	M	67	acute respiratory tract infection	512	negative
outpatient	F	52	acute respiratory tract infection	16	negative
intpatient	M	12	acute respiratory tract infection	512	negative
outpatient	M	77	acute respiratory tract infection	64	negative
outpatient	M	41	acute respiratory tract infection	16	negative
outpatient	F	40	acute respiratory tract infection	64	negative
intpatient	F	59	acute respiratory tract infection	16	negative
outpatient	F	55	acute respiratory tract infection	64	negative
intpatient	F	83	acute respiratory tract infection	512	negative
outpatient	M	62	acute respiratory tract infection	64	negative
intpatient	M	77	acute respiratory tract infection	512	negative
outpatient	M	56	acute respiratory tract infection	64	negative
intpatient	M	80	acute respiratory tract infection	512	negative
outpatient	F	32	acute respiratory tract infection	16	negative
intpatient	M	61	acute respiratory tract infection	512	negative
intpatient	M	74	acute respiratory tract infection	512	negative
intpatient	M	61	acute respiratory tract infection	128	negative
outpatient	F	63	acute respiratory tract infection	256	negative
outpatient	M	45	acute respiratory tract infection	64	negative
outpatient	F	39	acute respiratory tract infection	64	negative
outpatient	M	71	acute respiratory tract infection	256	negative
outpatient	M	66	acute respiratory tract infection	512	negative
outpatient	M	31	acute respiratory tract infection	16	negative
outpatient	F	35	acute respiratory tract infection	64	negative
outpatient	F	67	acute respiratory tract infection	64	negative
outpatient	F	51	acute respiratory tract infection	64	negative
outpatient	F	32	acute respiratory tract infection	64	negative
intpatient	F	43	acute respiratory tract infection	512	negative
intpatient	F	47	acute respiratory tract infection	512	negative
outpatient	M	78	acute respiratory tract infection	64	negative
outpatient	F	34	acute respiratory tract infection	16	negative
outpatient	M	41	acute respiratory tract infection	512	512
outpatient	F	57	acute respiratory tract infection	32	negative
outpatient	F	16	acute respiratory tract infection	256	negative
outpatient	M	47	acute respiratory tract infection	64	negative
outpatient	M	49	acute respiratory tract infection	128	negative
outpatient	F	49	acute respiratory tract infection	16	negative
outpatient	M	58	acute respiratory tract infection	64	negative
outpatient	F	66	acute respiratory tract infection	512	negative
outpatient	F	29	acute respiratory tract infection	512	256
outpatient	F	48	acute respiratory tract infection	16	negative
outpatient	F	32	acute respiratory tract infection	16	negative
outpatient	M	18	acute respiratory tract infection	16	negative
intpatient	F	45	acute respiratory tract infection	64	negative
outpatient	F	38	acute respiratory tract infection	32	negative
outpatient	F	56	acute respiratory tract infection	32	negative
outpatient	M	42	acute respiratory tract infection	64	negative
intpatient	M	57	acute respiratory tract infection	512	negative
outpatient	M	29	acute respiratory tract infection	256	negative
intpatient	M	79	acute respiratory tract infection	512	16
outpatient	F	17	acute respiratory tract infection	64	negative
intpatient	M	78	acute respiratory tract infection	512	negative
intpatient	M	36	acute respiratory tract infection	512	negative
intpatient	M	3	acute respiratory tract infection	16	negative
outpatient	M	45	acute respiratory tract infection	16	negative
outpatient	M	35	acute respiratory tract infection	512	negative
intpatient	F	62	acute respiratory tract infection	512	negative
outpatient	M	69	acute respiratory tract infection	128	negative
intpatient	F	35	acute respiratory tract infection	512	negative
outpatient	M	16	acute respiratory tract infection	negative	negative
intpatient	M	16	acute respiratory tract infection	512	negative
intpatient	F	80	acute respiratory tract infection	64	32
intpatient	M	34	acute respiratory tract infection	64	negative
outpatient	F	58	acute respiratory tract infection	16	negative
outpatient	M	51	acute respiratory tract infection	16	negative
outpatient	F	52	acute respiratory tract infection	negative	negative
outpatient	F	44	acute respiratory tract infection	16	negative
outpatient	F	25	acute respiratory tract infection	64	negative
outpatient	M	52	acute respiratory tract infection	64	negative
outpatient	M	56	acute respiratory tract infection	64	negative
outpatient	M	70	acute respiratory tract infection	256	negative
outpatient	M	44	acute respiratory tract infection	16	negative
outpatient	M	66	acute respiratory tract infection	64	negative
outpatient	M	69	acute respiratory tract infection	64	negative
outpatient	F	28	acute respiratory tract infection	16	negative
outpatient	F	32	acute respiratory tract infection	negative	negative
outpatient	M	39	acute respiratory tract infection	negative	negative
outpatient	M	30	acute respiratory tract infection	128	negative
outpatient	F	20	acute respiratory tract infection	16	negative
outpatient	M	72	acute respiratory tract infection	64	negative
outpatient	M	77	acute respiratory tract infection	64	negative
outpatient	F	19	acute respiratory tract infection	32	negative
outpatient	F	8	acute respiratory tract infection	64	negative
outpatient	F	58	acute respiratory tract infection	64	negative
outpatient	M	19	acute respiratory tract infection	16	negative
outpatient	M	39	acute respiratory tract infection	16	negative
outpatient	F	19	acute respiratory tract infection	64	negative
outpatient	M	38	acute respiratory tract infection	negative	negative
outpatient	F	41	acute respiratory tract infection	16	negative
outpatient	F	45	acute respiratory tract infection	64	negative
outpatient	F	0.5	acute respiratory tract infection	16	negative
outpatient	M	51	acute respiratory tract infection	16	negative
outpatient	F	26	acute respiratory tract infection	64	negative
outpatient	M	18	acute respiratory tract infection	16	negative
outpatient	M	12	acute respiratory tract infection	16	negative
outpatient	M	31	acute respiratory tract infection	64	negative
outpatient	M	60	acute respiratory tract infection	64	negative
outpatient	M	18	acute respiratory tract infection	64	negative
outpatient	M	33	acute respiratory tract infection	16	negative
outpatient	M	60	acute respiratory tract infection	64	negative
outpatient	M	31	acute respiratory tract infection	64	negative
outpatient	M	54	acute respiratory tract infection	64	negative
outpatient	M	42	acute respiratory tract infection	16	negative
outpatient	M	55	acute respiratory tract infection	256	negative
outpatient	M	26	acute respiratory tract infection	512	negative
outpatient	M	64	acute respiratory tract infection	32	negative
outpatient	M	4	acute respiratory tract infection	negative	negative
outpatient	F	4	acute respiratory tract infection	16	negative
outpatient	M	5	acute respiratory tract infection	16	negative
outpatient	F	54	acute respiratory tract infection	16	negative
intpatient	M	3	acute respiratory tract infection	32	negative
outpatient	M	4	acute respiratory tract infection	negative	negative
intpatient	F	3	acute respiratory tract infection	negative	negative
intpatient	M	1	acute respiratory tract infection	16	negative
intpatient	M	0.417	acute respiratory tract infection	negative	negative
intpatient	M	0.75	acute respiratory tract infection	16	negative
intpatient	F	3	acute respiratory tract infection	negative	negative
intpatient	F	1	acute respiratory tract infection	negative	negative
intpatient	M	0.417	acute respiratory tract infection	negative	negative
intpatient	M	0.583	acute respiratory tract infection	16	negative
outpatient	F	75	acute respiratory tract infection	16	negative
outpatient	F	31	acute respiratory tract infection	negative	negative
outpatient	M	14	acute respiratory tract infection	16	negative
outpatient	F	2	acute respiratory tract infection	16	negative
intpatient	M	0.066	acute respiratory tract infection	negative	negative
outpatient	M	25	acute respiratory tract infection	16	negative
outpatient	M	0.667	acute respiratory tract infection	32	negative
outpatient	F	52	acute respiratory tract infection	16	negative
outpatient	F	79	acute respiratory tract infection	16	negative
outpatient	F	27	acute respiratory tract infection	negative	negative
outpatient	M	11	acute respiratory tract infection	512	negative
outpatient	F	3	acute respiratory tract infection	16	negative
intpatient	F	0.333	acute respiratory tract infection	negative	negative
outpatient	M	3	acute respiratory tract infection	16	negative
outpatient	M	3	acute respiratory tract infection	16	negative
intpatient	M	1	acute respiratory tract infection	16	negative
outpatient	M	60	acute respiratory tract infection	16	negative
outpatient	F	32	acute respiratory tract infection	256	negative
outpatient	M	48	acute respiratory tract infection	512	negative
outpatient	F	62	acute respiratory tract infection	16	negative
outpatient	F	48	acute respiratory tract infection	16	negative
outpatient	M	17	acute respiratory tract infection	128	negative
intpatient	M	0.22	acute respiratory tract infection	negative	negative
outpatient	F	26	acute respiratory tract infection	16	negative
intpatient	F	86	acute respiratory tract infection	64	negative
outpatient	M	2	acute respiratory tract infection	negative	negative
intpatient	F	3	acute respiratory tract infection	16	negative
outpatient	M	4	acute respiratory tract infection	negative	negative
outpatient	M	4	acute respiratory tract infection	negative	negative
outpatient	F	3	acute respiratory tract infection	negative	negative
intpatient	M	64	acute respiratory tract infection	16	negative
intpatient	M	74	acute respiratory tract infection	64	negative
intpatient	F	60	acute respiratory tract infection	64	negative
outpatient	M	60	acute respiratory tract infection	128	negative
outpatient	F	50	acute respiratory tract infection	32	negative
outpatient	F	17	acute respiratory tract infection	64	negative
outpatient	F	17	acute respiratory tract infection	256	negative
outpatient	F	53	acute respiratory tract infection	64	negative
intpatient	M	3	acute respiratory tract infection	negative	negative
intpatient	F	1.5	acute respiratory tract infection	negative	negative
intpatient	M	0.06	acute respiratory tract infection	negative	negative
intpatient	F	88	acute respiratory tract infection	16	negative
intpatient	M	0.58	acute respiratory tract infection	64	negative
intpatient	M	1.167	acute respiratory tract infection	16	negative
outpatient	F	18	acute respiratory tract infection	32	negative
outpatient	F	59	acute respiratory tract infection	16	negative
outpatient	F	9	acute respiratory tract infection	negative	negative
outpatient	F	33	acute respiratory tract infection	64	negative
outpatient	M	4	acute respiratory tract infection	negative	negative
outpatient	F	14	acute respiratory tract infection	negative	negative
outpatient	M	0.12	acute respiratory tract infection	negative	negative
outpatient	M	8	acute respiratory tract infection	512	negative
outpatient	M	2	acute respiratory tract infection	negative	negative
outpatient	M	5	acute respiratory tract infection	64	negative
outpatient	M	4	acute respiratory tract infection	negative	negative
outpatient	F	3	acute respiratory tract infection	32	negative
outpatient	F	11	acute respiratory tract infection	negative	negative
outpatient	M	0.75	acute respiratory tract infection	negative	negative
intpatient	M	55	acute respiratory tract infection	512	negative
intpatient	M	68	AECOPD	512	negative
intpatient	M	80	AECOPD	64	negative
intpatient	M	79	AECOPD	64	negative
intpatient	M	87	AECOPD	64	negative
intpatient	F	89	AECOPD	32	negative
intpatient	M	61	AECOPD	64	negative
intpatient	F	70	AECOPD	16	negative
intpatient	M	80	AECOPD	16	negative
intpatient	F	74	AECOPD	512	negative
outpatient	M	78	AECOPD	32	negative
outpatient	M	85	AECOPD	64	negative
intpatient	M	82	AECOPD	16	negative
outpatient	M	78	AECOPD	64	negative
intpatient	M	76	AECOPD	16	negative
intpatient	F	82	AECOPD	64	negative
intpatient	M	82	AECOPD	256	negative
intpatient	F	80	AECOPD	256	negative
intpatient	F	60	AECOPD	64	negative
intpatient	M	77	AECOPD	512	negative
intpatient	M	77	AECOPD	64	negative
intpatient	M	72	AECOPD	64	negative
intpatient	F	69	AECOPD	16	negative
intpatient	M	71	AECOPD	64	negative
intpatient	M	86	AECOPD	64	negative
intpatient	M	77	AECOPD	64	negative
intpatient	M	74	AECOPD	32	negative
intpatient	M	63	AECOPD	16	negative
intpatient	F	67	AECOPD	64	negative
intpatient	M	72	AECOPD	64	negative
intpatient	M	76	AECOPD	128	negative
intpatient	M	80	AECOPD	256	negative
intpatient	F	58	AECOPD	negative	negative
intpatient	M	66	AECOPD	64	negative
intpatient	M	82	AECOPD	512	negative
intpatient	M	85	AECOPD	64	negative
intpatient	F	78	AECOPD	64	negative
intpatient	M	83	AECOPD	16	negative
intpatient	F	81	AECOPD	256	negative
intpatient	F	86	AECOPD	256	negative
intpatient	F	83	AECOPD	64	negative
intpatient	M	87	AECOPD	64	negative
intpatient	M	65	AECOPD	64	negative
intpatient	F	82	AECOPD	512	negative
intpatient	F	79	AECOPD	64	negative
intpatient	F	76	AECOPD	64	negative
intpatient	M	58	AECOPD	512	negative
intpatient	F	76	AECOPD	64	negative
intpatient	M	72	AECOPD	32	negative
intpatient	M	62	AECOPD	32	negative
outpatient	M	82	AECOPD	512	negative
intpatient	M	61	AECOPD	16	negative
intpatient	M	65	AECOPD	64	negative
intpatient	M	56	AECOPD	64	negative
intpatient	M	78	AECOPD	64	negative
outpatient	M	73	AECOPD	512	negative
outpatient	M	74	AECOPD	64	negative
intpatient	M	74	AECOPD	16	negative
intpatient	M	76	AECOPD	64	negative
outpatient	F	80	AECOPD	128	negative
intpatient	F	64	AECOPD	16	negative
intpatient	M	81	AECOPD	64	negative
intpatient	M	78	AECOPD	64	negative
intpatient	F	85	AECOPD	negative	negative
intpatient	F	75	AECOPD	64	negative
intpatient	M	59	AECOPD	16	negative
intpatient	M	77	AECOPD	64	negative
intpatient	M	77	AECOPD	256	negative
outpatient	M	81	AECOPD	16	negative
intpatient	M	71	AECOPD	64	negative
intpatient	M	91	AECOPD	256	negative
intpatient	M	77	AECOPD	64	negative
outpatient	M	63	AECOPD	16	negative
outpatient	M	66	AECOPD	16	negative
outpatient	M	57	AECOPD	16	negative
intpatient	M	85	AECOPD	64	negative
intpatient	M	80	AECOPD	16	negative
intpatient	F	75	AECOPD	64	negative
outpatient	M	73	AECOPD	16	negative
intpatient	M	83	AECOPD	64	negative
intpatient	M	77	AECOPD	512	negative
intpatient	F	69	AECOPD	64	negative
intpatient	F	86	AECOPD	32	negative
outpatient	F	87	AECOPD	512	negative
outpatient	F	59	AECOPD	128	negative
intpatient	M	85	AECOPD	512	negative
intpatient	M	80	AECOPD	64	negative
intpatient	M	83	AECOPD	64	negative
intpatient	M	65	AECOPD	256	negative
intpatient	F	70	AECOPD	64	negative
intpatient	M	84	AECOPD	512	negative
intpatient	M	85	AECOPD	32	negative
intpatient	M	69	AECOPD	256	negative
intpatient	M	83	AECOPD	64	negative
intpatient	M	89	AECOPD	16	negative
intpatient	M	83	AECOPD	16	negative
outpatient	M	68	AECOPD	64	negative
intpatient	M	66	AECOPD	512	negative
outpatient	M	69	AECOPD	64	negative
intpatient	M	46	AECOPD	512	32
outpatient	M	82	AECOPD	256	negative
intpatient	F	55	AECOPD	16	negative
intpatient	F	55	AECOPD	64	negative
outpatient	M	59	AECOPD	16	negative
intpatient	M	67	AECOPD	512	negative
intpatient	M	61	AECOPD	64	negative
intpatient	F	87	AECOPD	256	negative
intpatient	M	55	AECOPD	64	negative
intpatient	M	23	FUO	32	negative
intpatient	F	91	FUO	128	negative
intpatient	F	50	FUO	64	negative
intpatient	M	21	FUO	128	negative
intpatient	M	0.58	FUO	64	negative
intpatient	F	64	FUO	64	negative
intpatient	F	35	FUO	16	negative
intpatient	F	2	FUO	negative	negative
intpatient	F	62	FUO	64	negative
intpatient	M	17	FUO	64	negative
intpatient	F	32	FUO	32	negative
intpatient	F	39	FUO	64	negative
intpatient	M	15	FUO	16	negative
intpatient	M	6	FUO	64	negative
intpatient	M	21	FUO	512	negative
intpatient	M	49	FUO	64	negative
intpatient	M	35	FUO	16	negative
intpatient	M	64	FUO	64	negative
intpatient	M	11	FUO	16	negative
intpatient	M	11	FUO	negative	negative
intpatient	M	11	FUO	negative	negative
intpatient	F	62	FUO	512	32
outpatient	F	30	FUO	128	negative
outpatient	M	28	FUO	64	negative
intpatient	F	28	FUO	64	negative
intpatient	M	58	FUO	64	negative
outpatient	F	28	FUO	64	negative
outpatient	F	2	FUO	negative	negative
outpatient	F	61	FUO	128	negative
intpatient	M	7	FUO	negative	negative
outpatient	M	46	FUO	negative	negative
outpatient	F	64	FUO	16	negative
outpatient	F	22	FUO	negative	negative
intpatient	M	40	FUO	16	negative
intpatient	M	22	FUO	64	negative
outpatient	M	14	FUO	16	negative
intpatient	M	82	FUO	128	negative
intpatient	M	35	FUO	256	negative
outpatient	M	27	FUO	64	negative
outpatient	F	63	FUO	64	negative
intpatient	F	50	FUO	256	negative
outpatient	F	27	FUO	32	negative
intpatient	F	74	FUO	64	negative
outpatient	M	38	FUO	16	negative
outpatient	F	73	FUO	256	negative
outpatient	F	36	FUO	32	negative
intpatient	F	52	FUO	64	negative
intpatient	M	98	FUO	16	negative
intpatient	M	1.75	FUO	64	negative
outpatient	F	45	FUO	16	negative
outpatient	F	44	FUO	64	negative
outpatient	M	44	FUO	16	negative
outpatient	F	51	FUO	32	negative
intpatient	M	7	FUO	negative	negative
outpatient	M	37	FUO	32	negative
outpatient	M	31	FUO	16	negative
outpatient	M	79	FUO	16	negative
intpatient	M	66	FUO	32	negative
intpatient	F	54	FUO	negative	negative
intpatient	F	31	FUO	negative	negative
intpatient	M	15	FUO	64	negative
intpatient	F	43	FUO	16	negative
intpatient	M	37	FUO	64	negative
outpatient	M	34	FUO	negative	negative
outpatient	F	18	FUO	negative	negative
outpatient	F	65	FUO	64	negative
outpatient	F	16	FUO	16	negative
intpatient	F	28	FUO	64	negative
intpatient	M	46	FUO	negative	negative
outpatient	F	26	FUO	32	negative
outpatient	F	24	FUO	64	negative
outpatient	M	62	FUO	64	negative
outpatient	M	44	FUO	64	negative
outpatient	M	45	FUO	32	negative
outpatient	M	50	FUO	16	negative
outpatient	F	34	FUO	16	negative
intpatient	M	60	FUO	64	negative
intpatient	F	35	FUO	16	negative
intpatient	F	67	FUO	32	negative
outpatient	M	22	FUO	16	negative
outpatient	F	31	FUO	64	negative
intpatient	F	33	FUO	16	negative
intpatient	F	38	FUO	32	negative
intpatient	F	28	FUO	64	negative
intpatient	F	34	FUO	256	negative
outpatient	M	40	FUO	16	negative
intpatient	M	14	FUO	16	negative
intpatient	M	13	FUO	32	negative
intpatient	F	48	FUO	64	negative
outpatient	F	18	FUO	16	negative
outpatient	M	66	FUO	16	negative
outpatient	M	41	FUO	32	negative
outpatient	F	23	FUO	negative	negative
outpatient	M	72	FUO	16	negative
outpatient	F	13	FUO	negative	negative
outpatient	F	56	FUO	16	negative
intpatient	F	26	FUO	64	negative
intpatient	F	32	FUO	16	negative
intpatient	M	64	FUO	16	negative
outpatient	F	17	FUO	64	negative
intpatient	M	56	FUO	256	negative
intpatient	M	44	FUO	64	negative
intpatient	F	11	FUO	negative	negative
intpatient	F	57	FUO	128	negative
intpatient	M	6	FUO	64	negative
outpatient	M	70	FUO	16	negative
outpatient	F	32	FUO	128	negative
intpatient	M	55	FUO	256	negative
outpatient	M	33	FUO	16	negative
outpatient	F	78	FUO	16	negative
outpatient	F	60	FUO	64	negative
outpatient	M	44	FUO	32	negative
intpatient	M	19	FUO	64	negative
outpatient	F	72	FUO	16	negative
intpatient	M	59	FUO	32	negative
outpatient	M	44	FUO	64	negative
intpatient	M	63	FUO	256	negative
intpatient	M	73	FUO	256	negative
intpatient	M	25	FUO	16	negative
outpatient	F	56	FUO	16	negative
intpatient	M	105	FUO	64	negative
outpatient	F	31	FUO	64	negative
outpatient	M	17	FUO	negative	negative
outpatient	F	31	FUO	64	negative
intpatient	M	11	FUO	256	negative
intpatient	F	41	FUO	16	negative
intpatient	F	57	FUO	64	negative
intpatient	F	23	FUO	64	negative
intpatient	F	27	FUO	64	negative
outpatient	M	52	FUO	128	negative
outpatient	F	41	FUO	16	negative
outpatient	M	25	FUO	64	negative
outpatient	F	75	FUO	64	negative
outpatient	M	18	FUO	negative	negative
outpatient	F	35	FUO	32	negative
intpatient	M	32	FUO	128	negative
outpatient	F	43	FUO	16	negative
intpatient	F	33	FUO	64	negative
intpatient	M	55	FUO	16	negative
outpatient	M	22	FUO	16	negative
outpatient	M	32	FUO	32	negative
intpatient	F	40	FUO	64	negative
intpatient	F	7	FUO	negative	negative
outpatient	F	29	FUO	64	negative
intpatient	F	40	FUO	negative	negative
intpatient	F	3	FUO	16	negative
intpatient	F	40	FUO	32	negative
outpatient	M	0.016	FUO	negative	negative
intpatient	M	82	FUO	64	negative
intpatient	F	63	FUO	16	negative
intpatient	F	61	FUO	64	negative
outpatient	F	20	FUO	64	negative
outpatient	F	26	FUO	16	negative
outpatient	M	16	FUO	64	negative
intpatient	F	70	FUO	16	negative
intpatient	M	77	FUO	128	negative
intpatient	M	57	FUO	256	negative
outpatient	M	39	FUO	64	negative
outpatient	M	20	FUO	16	negative
outpatient	M	41	FUO	16	negative
intpatient	M	50	FUO	64	negative
intpatient	M	13	FUO	16	negative
outpatient	F	27	FUO	32	negative
intpatient	M	67	FUO	128	negative
outpatient	F	31	FUO	32	negative
outpatient	M	27	FUO	16	negative
outpatient	M	34	FUO	16	negative
intpatient	M	57	FUO	16	negative
outpatient	M	57	FUO	512	negative
intpatient	F	56	FUO	64	negative
outpatient	M	58	FUO	16	negative
intpatient	M	34	FUO	16	negative
outpatient	F	20	FUO	64	negative
outpatient	M	20	FUO	16	negative
outpatient	M	74	FUO	256	negative
outpatient	M	49	FUO	16	negative
outpatient	F	17	FUO	64	negative
outpatient	M	38	FUO	16	negative
outpatient	M	20	FUO	512	16
intpatient	M	60	FUO	64	negative
intpatient	F	76	FUO	128	negative
intpatient	M	68	FUO	16	negative
intpatient	M	18	FUO	negative	negative
outpatient	M	0.23	FUO	64	negative
intpatient	F	63	FUO	32	negative
outpatient	M	77	FUO	64	negative
intpatient	M	48	FUO	64	negative
outpatient	F	24	FUO	64	negative
outpatient	M	71	FUO	64	negative
outpatient	F	20	FUO	16	negative
outpatient	F	70	FUO	64	negative
outpatient	F	38	FUO	64	negative
outpatient	F	19	FUO	negative	negative
outpatient	F	32	FUO	32	negative
intpatient	M	44	FUO	64	negative
outpatient	M	48	FUO	128	negative
outpatient	F	24	FUO	64	negative
outpatient	M	67	FUO	64	negative
outpatient	M	17	FUO	negative	negative
outpatient	M	33	FUO	256	negative
intpatient	F	20	FUO	negative	negative
outpatient	F	47	FUO	256	negative
intpatient	M	20	FUO	16	negative
intpatient	M	74	FUO	128	negative
intpatient	F	20	FUO	negative	negative
outpatient	M	31	FUO	16	negative
outpatient	M	41	FUO	16	negative
outpatient	M	32	FUO	16	negative
outpatient	F	25	FUO	64	negative
outpatient	M	35	FUO	16	negative
intpatient	M	36	FUO	32	negative
intpatient	M	76	FUO	16	negative
outpatient	M	78	FUO	256	negative
outpatient	M	31	FUO	32	negative
outpatient	F	76	FUO	64	negative
outpatient	F	19	FUO	32	negative
outpatient	F	20	FUO	16	negative
outpatient	F	27	FUO	16	negative
intpatient	M	23	FUO	64	negative
outpatient	M	40	FUO	negative	negative
outpatient	M	53	FUO	64	negative
intpatient	M	36	FUO	64	negative
intpatient	M	54	FUO	16	negative
outpatient	F	30	FUO	16	negative
outpatient	F	27	FUO	64	negative
outpatient	F	53	FUO	512	negative
outpatient	M	70	FUO	256	negative
outpatient	M	49	FUO	32	negative
outpatient	F	61	FUO	64	negative
outpatient	M	26	FUO	64	negative
outpatient	M	35	FUO	16	negative
outpatient	F	38	FUO	32	negative
outpatient	M	48	FUO	16	negative
intpatient	F	35	FUO	128	negative
intpatient	M	30	FUO	128	negative
intpatient	F	89	FUO	16	negative
intpatient	F	64	FUO	negative	negative
intpatient	F	30	FUO	64	negative
outpatient	M	30	FUO	256	negative
outpatient	M	49	FUO	128	negative
outpatient	M	37	FUO	64	negative
intpatient	F	16	FUO	16	negative
outpatient	F	20	FUO	32	negative
outpatient	F	47	FUO	64	negative
outpatient	F	27	FUO	64	negative
intpatient	M	54	FUO	64	negative
outpatient	F	65	FUO	64	negative
intpatient	M	74	FUO	512	negative
outpatient	F	66	FUO	32	negative
outpatient	M	72	FUO	64	negative
intpatient	M	47	FUO	256	negative
intpatient	F	13	FUO	negative	negative
intpatient	F	17	FUO	16	negative
intpatient	M	50	FUO	128	negative
outpatient	M	27	FUO	64	negative
outpatient	M	56	FUO	32	negative
intpatient	F	43	FUO	16	negative
intpatient	F	42	FUO	16	negative
outpatient	F	19	FUO	negative	negative
outpatient	M	46	FUO	64	negative
outpatient	F	16	FUO	16	negative
outpatient	F	17	FUO	16	negative
outpatient	M	34	FUO	64	negative
intpatient	M	62	FUO	64	negative
outpatient	M	32	FUO	32	negative
outpatient	M	37	FUO	64	negative
intpatient	F	36	FUO	16	negative
outpatient	F	49	FUO	16	negative
outpatient	F	51	FUO	32	negative
outpatient	F	31	FUO	negative	negative
outpatient	M	40	FUO	16	negative
outpatient	M	23	FUO	128	negative
outpatient	F	56	FUO	16	negative
outpatient	M	19	FUO	16	negative
outpatient	M	56	FUO	64	negative
outpatient	F	40	FUO	128	negative
outpatient	M	24	FUO	16	negative
outpatient	F	17	FUO	16	negative
outpatient	M	13	FUO	32	negative
outpatient	F	16	FUO	negative	negative
outpatient	M	16	FUO	64	negative
outpatient	M	75	FUO	512	negative
intpatient	M	4	FUO	negative	negative
intpatient	F	80	FUO	16	negative
outpatient	M	21	FUO	64	negative
outpatient	F	56	FUO	16	negative
outpatient	M	53	FUO	16	negative
intpatient	F	31	FUO	64	negative
outpatient	M	49	FUO	64	negative
outpatient	M	36	FUO	64	negative
intpatient	F	43	FUO	16	negative
outpatient	M	28	FUO	64	negative
outpatient	F	28	FUO	16	negative
intpatient	M	34	FUO	16	negative
outpatient	F	47	FUO	64	negative
intpatient	F	12	FUO	negative	negative
outpatient	M	48	FUO	16	negative
outpatient	F	36	FUO	16	negative
intpatient	F	26	FUO	16	negative
intpatient	M	8	FUO	negative	negative
outpatient	M	43	FUO	16	negative
outpatient	F	25	FUO	64	negative
outpatient	M	20	FUO	negative	negative
intpatient	M	62	FUO	16	negative
outpatient	M	46	FUO	64	negative
outpatient	M	39	FUO	16	negative
outpatient	M	35	FUO	64	negative
outpatient	M	40	FUO	32	negative
outpatient	F	58	FUO	32	negative
outpatient	M	70	FUO	16	negative
outpatient	F	0.58	FUO	negative	negative
outpatient	F	77	FUO	128	64
intpatient	F	26	FUO	64	negative
intpatient	M	19	FUO	64	negative
outpatient	F	88	FUO	32	negative
intpatient	M	69	FUO	32	negative
outpatient	F	38	FUO	64	negative
outpatient	M	70	FUO	64	negative
intpatient	M	4	FUO	negative	negative
outpatient	F	49	FUO	64	negative
outpatient	F	57	FUO	64	negative
outpatient	M	38	FUO	64	negative
intpatient	F	68	FUO	64	negative
outpatient	M	20	FUO	64	negative
outpatient	M	73	FUO	64	negative
intpatient	F	44	FUO	16	negative
intpatient	F	45	FUO	16	negative
intpatient	F	12	FUO	negative	negative
outpatient	M	15	FUO	16	negative
outpatient	F	41	FUO	16	negative
outpatient	F	30	FUO	16	negative
outpatient	M	60	FUO	16	negative
outpatient	F	53	FUO	16	negative
outpatient	F	73	FUO	16	negative
outpatient	M	60	FUO	128	negative
intpatient	M	39	FUO	64	negative
outpatient	F	31	FUO	32	negative
outpatient	F	29	FUO	16	negative
outpatient	M	41	FUO	16	negative
outpatient	F	51	FUO	64	negative
outpatient	F	33	FUO	64	negative
outpatient	M	22	FUO	16	negative
intpatient	F	45	FUO	16	negative
outpatient	F	53	FUO	16	negative
intpatient	F	71	FUO	64	negative
intpatient	F	64	FUO	64	negative
outpatient	F	23	FUO	negative	negative
outpatient	M	63	FUO	16	negative
outpatient	F	53	FUO	64	negative
outpatient	M	44	FUO	32	negative
outpatient	F	53	FUO	16	negative
intpatient	M	68	FUO	64	negative
intpatient	F	51	FUO	128	negative
outpatient	F	70	FUO	16	negative
outpatient	F	45	FUO	64	negative
intpatient	F	22	FUO	64	negative
intpatient	M	76	FUO	64	negative
outpatient	M	25	FUO	64	negative
intpatient	F	27	FUO	16	negative
intpatient	F	37	FUO	16	negative
outpatient	F	36	FUO	16	negative
outpatient	F	71	FUO	16	negative
outpatient	F	20	FUO	negative	negative
intpatient	M	21	FUO	negative	negative
outpatient	F	10	FUO	negative	negative
intpatient	F	24	FUO	16	negative
outpatient	F	66	FUO	16	negative
intpatient	M	62	FUO	64	negative
intpatient	M	74	FUO	16	negative
outpatient	M	53	FUO	16	negative
outpatient	M	82	FUO	16	negative
intpatient	F	36	FUO	16	negative
outpatient	M	51	FUO	16	negative
outpatient	F	53	FUO	32	negative
intpatient	F	64	FUO	16	negative
intpatient	F	22	FUO	16	negative
intpatient	F	31	FUO	16	negative
intpatient	M	61	FUO	64	negative
outpatient	M	31	FUO	16	negative
intpatient	F	14	FUO	negative	negative
intpatient	M	31	FUO	16	negative
intpatient	M	22	FUO	32	negative
outpatient	F	63	FUO	32	negative
outpatient	M	77	FUO	64	negative
intpatient	M	50	FUO	64	negative
outpatient	M	18	FUO	64	negative
outpatient	F	25	FUO	16	negative
outpatient	F	20	FUO	64	negative
intpatient	M	15	FUO	negative	negative
outpatient	M	61	FUO	64	negative
outpatient	M	18	FUO	negative	negative
intpatient	M	54	FUO	64	negative
intpatient	M	0.75	FUO	negative	negative
outpatient	M	20	FUO	16	negative
intpatient	F	68	FUO	64	negative
intpatient	F	45	FUO	64	negative
intpatient	F	49	FUO	32	negative
outpatient	M	21	FUO	16	negative
outpatient	M	25	FUO	negative	negative
outpatient	M	75	FUO	16	negative
outpatient	F	54	FUO	64	negative
outpatient	F	34	FUO	16	negative
intpatient	M	29	FUO	64	32
intpatient	M	30	FUO	64	negative
outpatient	F	68	FUO	negative	negative
intpatient	F	72	FUO	16	negative
intpatient	M	37	FUO	64	negative
intpatient	M	71	FUO	128	negative
intpatient	F	68	FUO	16	negative
intpatient	F	62	FUO	256	negative
intpatient	M	32	FUO	16	negative
outpatient	M	0.14	FUO	16	negative
intpatient	M	56	FUO	16	negative
intpatient	M	27	FUO	negative	negative
outpatient	F	16	FUO	16	negative
outpatient	M	49	FUO	32	negative
outpatient	F	55	FUO	64	negative
outpatient	F	73	FUO	16	negative
intpatient	M	45	FUO	256	negative
outpatient	F	27	FUO	16	negative
outpatient	M	9	FUO	16	negative
intpatient	M	78	FUO	16	negative
outpatient	M	13	FUO	64	negative
outpatient	M	39	FUO	64	negative
outpatient	M	27	FUO	16	negative
outpatient	M	71	FUO	64	negative
outpatient	M	68	FUO	256	negative
intpatient	F	78	FUO	64	negative
intpatient	M	54	FUO	64	negative
outpatient	F	0.16	FUO	64	negative
intpatient	F	25	FUO	64	negative
outpatient	M	33	FUO	64	negative
outpatient	F	35	FUO	64	negative
outpatient	F	66	FUO	128	negative
intpatient	F	51	FUO	512	negative
intpatient	F	48	FUO	32	negative
outpatient	F	27	FUO	negative	negative
outpatient	F	37	FUO	16	negative
intpatient	F	43	FUO	32	negative
intpatient	F	59	FUO	16	negative
intpatient	M	55	FUO	128	negative
intpatient	M	34	FUO	16	negative
intpatient	F	64	FUO	128	negative
intpatient	F	17	FUO	64	negative
intpatient	F	22	FUO	64	negative
intpatient	M	98	FUO	16	negative
intpatient	F	57	FUO	256	negative
intpatient	M	18	FUO	64	negative
intpatient	M	68	FUO	128	negative
intpatient	F	26	FUO	64	negative
intpatient	F	27	FUO	64	negative
intpatient	F	26	FUO	16	negative
intpatient	M	14	FUO	64	negative
intpatient	M	46	FUO	32	negative
intpatient	F	59	FUO	16	negative
intpatient	F	21	FUO	64	negative
intpatient	M	50	FUO	16	negative
intpatient	F	33	FUO	16	negative
intpatient	F	62	FUO	16	negative
outpatient	M	20	FUO	16	negative
outpatient	M	36	FUO	negative	negative
outpatient	M	46	FUO	64	negative
outpatient	M	29	FUO	16	negative
outpatient	M	19	FUO	negative	negative
outpatient	M	31	FUO	64	negative
outpatient	F	70	FUO	16	negative
outpatient	F	13	FUO	16	negative
outpatient	M	54	FUO	64	negative
intpatient	F	61	FUO	16	negative
intpatient	F	58	FUO	64	negative
intpatient	F	34	FUO	64	negative
outpatient	M	14	FUO	32	negative
outpatient	F	20	FUO	16	negative
outpatient	F	16	FUO	negative	negative
outpatient	M	15	FUO	32	negative
intpatient	F	40	FUO	16	negative
intpatient	M	66	FUO	64	negative
intpatient	F	71	FUO	16	negative
intpatient	F	37	FUO	16	negative
outpatient	F	36	FUO	16	negative
outpatient	F	31	FUO	16	negative
intpatient	F	63	FUO	32	negative
outpatient	F	14	FUO	negative	negative
outpatient	F	42	FUO	64	negative
intpatient	F	36	FUO	32	negative
intpatient	M	22	FUO	64	negative
outpatient	F	23	FUO	64	negative
intpatient	M	14	FUO	64	negative
outpatient	M	17	FUO	16	negative
outpatient	F	36	FUO	negative	negative
outpatient	M	13	FUO	64	negative
outpatient	M	64	FUO	512	negative
intpatient	F	33	FUO	16	negative
intpatient	M	12	FUO	negative	negative
intpatient	M	17	FUO	negative	negative
intpatient	F	44	FUO	64	negative
intpatient	F	33	FUO	64	negative
outpatient	M	16	FUO	negative	negative
outpatient	M	19	FUO	32	negative
outpatient	M	36	FUO	16	negative
intpatient	F	29	FUO	128	negative
intpatient	F	25	FUO	64	negative
outpatient	F	63	FUO	128	negative
outpatient	M	14	FUO	16	negative
intpatient	M	67	FUO	16	negative
outpatient	M	24	FUO	32	negative
intpatient	F	61	FUO	16	negative
outpatient	M	55	FUO	64	negative
outpatient	F	26	FUO	64	negative
outpatient	M	41	FUO	64	negative
outpatient	F	39	FUO	64	negative
outpatient	M	18	FUO	negative	negative
outpatient	M	15	FUO	16	negative
outpatient	M	14	FUO	64	negative
intpatient	F	33	FUO	64	negative
outpatient	M	15	FUO	64	negative
intpatient	M	17	FUO	64	negative
outpatient	M	13	FUO	64	32
outpatient	M	0.33	FUO	64	negative
outpatient	M	51	FUO	32	negative
outpatient	F	19	FUO	64	negative
outpatient	M	16	FUO	256	negative
outpatient	M	16	FUO	128	negative
outpatient	M	12	FUO	64	negative
intpatient	M	40	FUO	64	negative
outpatient	M	24	FUO	64	negative
intpatient	M	38	FUO	256	negative
outpatient	F	11	FUO	16	negative
intpatient	M	37	FUO	16	negative
outpatient	M	15	FUO	negative	negative
outpatient	F	49	FUO	negative	negative
outpatient	M	50	FUO	128	negative
outpatient	M	30	FUO	negative	negative
outpatient	M	29	FUO	256	128
outpatient	M	25	FUO	32	negative
outpatient	F	33	FUO	32	negative
outpatient	M	19	FUO	64	negative
outpatient	M	17	FUO	negative	negative
outpatient	F	17	FUO	128	negative
outpatient	M	8	FUO	16	negative
outpatient	M	14	FUO	negative	negative
outpatient	M	19	FUO	16	negative
outpatient	M	26	FUO	negative	negative
outpatient	M	16	FUO	16	negative
outpatient	F	11	FUO	negative	negative
outpatient	M	39	FUO	16	negative
outpatient	M	17	FUO	16	negative
outpatient	M	22	FUO	512	negative
intpatient	F	28	FUO	negative	negative
outpatient	F	38	FUO	256	negative
outpatient	F	29	FUO	16	negative
outpatient	F	30	FUO	32	16
outpatient	F	51	FUO	64	negative
outpatient	F	37	FUO	64	negative
outpatient	M	76	FUO	16	negative
outpatient	F	35	FUO	16	negative
outpatient	M	49	FUO	512	512
outpatient	F	48	FUO	64	negative
outpatient	F	53	FUO	64	negative
outpatient	M	19	FUO	64	negative
outpatient	M	15	FUO	negative	negative
outpatient	F	35	FUO	64	negative
outpatient	F	30	FUO	64	negative
outpatient	F	95	FUO	64	negative
outpatient	M	21	FUO	16	negative
outpatient	M	56	FUO	64	negative
outpatient	M	12	FUO	negative	negative
outpatient	M	30	FUO	16	negative
outpatient	F	40	FUO	16	negative
outpatient	F	75	FUO	64	negative
outpatient	M	18	FUO	64	negative
outpatient	M	32	FUO	negative	negative
outpatient	F	66	FUO	512	negative
outpatient	M	60	FUO	16	negative
outpatient	M	36	FUO	16	negative
outpatient	F	25	FUO	16	negative
outpatient	M	17	FUO	negative	negative
outpatient	M	21	FUO	negative	negative
outpatient	F	26	FUO	128	negative
outpatient	F	52	FUO	64	negative
outpatient	F	55	FUO	128	negative
outpatient	F	30	FUO	64	negative
outpatient	M	53	FUO	64	negative
outpatient	F	37	FUO	64	negative
outpatient	M	31	FUO	64	negative
outpatient	F	66	FUO	512	negative
outpatient	M	88	FUO	64	negative
outpatient	M	74	FUO	64	negative
outpatient	M	59	FUO	64	negative
outpatient	F	25	FUO	64	negative
outpatient	M	30	FUO	32	negative
outpatient	F	21	FUO	16	negative
outpatient	M	15	FUO	negative	negative
outpatient	F	47	FUO	512	negative
outpatient	F	38	FUO	64	negative
outpatient	F	57	FUO	64	negative
outpatient	F	35	FUO	64	negative
outpatient	F	62	FUO	64	negative
outpatient	M	26	FUO	negative	negative
outpatient	F	21	FUO	16	negative
outpatient	M	50	FUO	512	negative
outpatient	M	52	FUO	64	negative
outpatient	M	61	FUO	64	negative
outpatient	M	26	FUO	16	negative
outpatient	F	23	FUO	64	negative
outpatient	F	35	FUO	32	negative
outpatient	F	28	FUO	16	negative
outpatient	M	34	FUO	16	negative
outpatient	M	40	FUO	64	negative
outpatient	F	32	FUO	32	negative
outpatient	M	13	FUO	negative	negative
outpatient	M	32	FUO	16	negative
outpatient	F	29	FUO	64	negative
outpatient	F	17	FUO	64	32
outpatient	F	30	FUO	16	negative
outpatient	M	30	FUO	512	128
outpatient	F	56	FUO	64	negative
outpatient	F	40	FUO	128	negative
outpatient	F	24	FUO	16	negative
outpatient	F	45	FUO	64	negative
outpatient	M	16	FUO	128	negative
outpatient	F	15	FUO	negative	negative
outpatient	M	28	FUO	64	negative
outpatient	M	75	FUO	64	negative
outpatient	F	61	FUO	16	negative
outpatient	M	50	FUO	64	negative
outpatient	M	50	FUO	64	negative
outpatient	F	15	FUO	32	negative
outpatient	M	51	FUO	256	negative
outpatient	M	48	FUO	negative	negative
outpatient	M	39	FUO	64	negative
outpatient	M	38	FUO	64	negative
outpatient	F	15	FUO	256	negative
outpatient	F	30	FUO	64	negative
outpatient	F	24	FUO	16	negative
outpatient	M	38	FUO	256	negative
outpatient	F	55	FUO	64	negative
outpatient	F	37	FUO	16	negative
outpatient	F	54	FUO	128	negative
outpatient	F	34	FUO	256	negative
outpatient	F	47	FUO	16	negative
outpatient	F	50	FUO	64	negative
outpatient	F	22	FUO	128	negative
outpatient	F	16	FUO	64	negative
outpatient	M	15	FUO	16	negative
outpatient	F	32	FUO	32	negative
outpatient	M	31	FUO	64	negative
outpatient	F	28	FUO	negative	negative
outpatient	F	27	FUO	16	negative
outpatient	M	50	FUO	64	negative
outpatient	F	53	FUO	negative	negative
outpatient	M	38	FUO	16	negative
outpatient	M	36	FUO	negative	negative
outpatient	M	22	FUO	64	negative
outpatient	M	0.263	FUO	16	negative
outpatient	F	40	FUO	64	negative
outpatient	F	65	FUO	16	negative
outpatient	M	33	FUO	64	negative
outpatient	M	14	FUO	64	negative
outpatient	F	66	FUO	256	negative
outpatient	M	13	FUO	64	negative
outpatient	F	36	FUO	64	negative
outpatient	M	51	FUO	16	negative
outpatient	F	47	FUO	16	negative
outpatient	M	29	FUO	16	negative
outpatient	M	56	FUO	256	negative
outpatient	M	29	FUO	32	negative
outpatient	F	40	FUO	64	negative
outpatient	F	25	FUO	16	negative
outpatient	F	54	FUO	64	negative
outpatient	M	58	FUO	64	negative
outpatient	F	48	FUO	64	negative
outpatient	F	39	FUO	128	negative
outpatient	M	28	FUO	negative	negative
outpatient	F	13	FUO	16	negative
outpatient	M	45	FUO	64	negative
outpatient	M	46	FUO	64	negative
outpatient	F	45	FUO	128	negative
outpatient	F	36	FUO	16	negative
outpatient	M	35	FUO	negative	negative
outpatient	M	14	FUO	negative	negative
outpatient	M	24	FUO	64	negative
outpatient	F	77	FUO	32	negative
outpatient	M	34	FUO	16	negative
outpatient	M	28	FUO	64	negative
outpatient	F	32	FUO	64	negative
outpatient	M	0.75	FUO	64	negative
outpatient	F	25	FUO	negative	negative
outpatient	M	23	FUO	negative	negative
outpatient	F	16	FUO	negative	negative
outpatient	F	61	FUO	16	negative
outpatient	M	43	FUO	16	negative
outpatient	F	35	FUO	512	negative
outpatient	M	61	FUO	256	negative
outpatient	M	9	FUO	16	negative
outpatient	M	36	FUO	64	negative
outpatient	M	57	FUO	64	negative
outpatient	F	59	FUO	64	negative
outpatient	M	37	FUO	64	negative
outpatient	M	25	FUO	16	negative
outpatient	M	35	FUO	16	negative
outpatient	M	69	FUO	16	negative
outpatient	F	18	FUO	128	negative
outpatient	M	45	FUO	64	negative
outpatient	F	38	FUO	256	negative
outpatient	M	0.5	FUO	16	negative
outpatient	M	19	FUO	32	negative
outpatient	M	36	FUO	negative	negative
outpatient	F	39	FUO	32	negative
outpatient	F	25	FUO	negative	negative
outpatient	M	63	FUO	128	negative
outpatient	M	54	FUO	16	negative
outpatient	F	50	FUO	256	negative
outpatient	M	24	FUO	16	negative
outpatient	M	75	FUO	negative	negative
outpatient	F	69	FUO	64	negative
outpatient	F	14	FUO	negative	negative
outpatient	F	50	FUO	64	negative
outpatient	M	56	FUO	64	negative
outpatient	F	50	FUO	64	negative
outpatient	M	81	FUO	16	negative
outpatient	F	32	FUO	16	negative
outpatient	F	39	FUO	16	negative
outpatient	F	36	FUO	64	negative
outpatient	F	57	FUO	64	negative
outpatient	M	21	FUO	256	negative
outpatient	M	36	FUO	negative	negative
outpatient	M	15	FUO	negative	negative
outpatient	M	75	FUO	16	negative
outpatient	F	66	FUO	256	negative
outpatient	M	28	FUO	64	negative
outpatient	F	41	FUO	64	negative
outpatient	M	58	FUO	256	negative
outpatient	M	16	FUO	64	negative
outpatient	F	46	FUO	16	negative
outpatient	F	57	FUO	16	negative
outpatient	F	42	FUO	512	128
outpatient	F	31	FUO	16	negative
outpatient	M	62	FUO	64	negative
outpatient	M	15	FUO	64	negative
outpatient	F	21	FUO	512	negative
outpatient	F	82	FUO	512	negative
outpatient	F	61	FUO	16	negative
outpatient	M	3	FUO	16	negative
outpatient	F	64	FUO	64	negative
outpatient	M	37	FUO	16	negative
outpatient	F	16	FUO	64	negative
outpatient	F	41	FUO	64	negative
outpatient	F	70	FUO	64	negative
outpatient	M	27	FUO	512	negative
outpatient	F	70	FUO	16	negative
outpatient	M	6	FUO	16	negative
outpatient	M	20	FUO	256	negative
outpatient	F	38	FUO	16	negative
outpatient	F	61	FUO	64	negative
outpatient	F	35	FUO	64	negative
outpatient	F	57	FUO	32	negative
outpatient	F	55	FUO	64	negative
outpatient	M	28	FUO	32	negative
outpatient	F	30	FUO	16	negative
outpatient	F	59	FUO	64	negative
outpatient	F	81	FUO	128	negative
outpatient	M	41	FUO	16	negative
outpatient	M	32	FUO	16	negative
outpatient	F	27	FUO	negative	negative
outpatient	M	52	FUO	16	negative
outpatient	F	16	FUO	64	negative
outpatient	F	35	FUO	16	negative
outpatient	F	19	FUO	64	negative
outpatient	F	24	FUO	64	negative
outpatient	M	44	FUO	64	negative
outpatient	M	20	FUO	negative	negative
outpatient	F	42	FUO	128	negative
outpatient	M	14	FUO	64	negative
outpatient	M	48	FUO	64	negative
outpatient	F	71	FUO	64	negative
outpatient	M	33	FUO	16	negative
outpatient	F	21	FUO	64	negative
outpatient	M	34	FUO	16	negative
outpatient	M	29	FUO	256	negative
outpatient	M	84	FUO	64	negative
outpatient	M	25	FUO	16	negative
outpatient	F	48	FUO	64	negative
outpatient	F	63	FUO	512	negative
outpatient	M	25	FUO	64	negative
outpatient	F	47	FUO	64	negative
outpatient	F	65	FUO	64	negative
outpatient	M	43	FUO	128	negative
outpatient	F	40	FUO	16	negative
outpatient	M	77	FUO	64	negative
outpatient	M	59	FUO	64	negative
outpatient	F	35	FUO	64	negative
outpatient	F	18	FUO	negative	negative
outpatient	F	73	FUO	256	negative
outpatient	F	21	FUO	16	negative
outpatient	F	76	FUO	64	negative
outpatient	M	54	FUO	64	negative
outpatient	F	18	FUO	64	negative
outpatient	F	30	FUO	16	negative
outpatient	F	30	FUO	16	negative
outpatient	F	53	FUO	256	negative
outpatient	M	51	FUO	64	negative
outpatient	F	60	FUO	16	negative
outpatient	F	53	FUO	64	negative
outpatient	M	55	FUO	64	negative
outpatient	M	26	FUO	16	negative
outpatient	M	44	FUO	64	negative
outpatient	F	19	FUO	32	negative
outpatient	M	55	FUO	64	negative
outpatient	F	19	FUO	64	negative
outpatient	M	23	FUO	negative	negative
outpatient	F	37	FUO	16	negative
outpatient	M	65	FUO	16	negative
outpatient	M	75	FUO	256	negative
outpatient	F	40	FUO	16	negative
outpatient	F	75	FUO	64	negative
outpatient	M	23	FUO	64	negative
outpatient	F	45	FUO	negative	negative
outpatient	M	64	FUO	64	negative
outpatient	M	36	FUO	16	negative
outpatient	F	31	FUO	16	negative
outpatient	M	56	FUO	256	negative
outpatient	F	62	FUO	128	negative
intpatient	M	14	FUO	64	negative
outpatient	M	16	FUO	64	negative
outpatient	M	16	FUO	32	negative
outpatient	F	17	FUO	256	negative
intpatient	F	29	FUO	negative	negative
outpatient	M	68	FUO	16	negative
outpatient	F	17	FUO	16	negative
outpatient	M	25	FUO	512	negative
outpatient	F	58	FUO	512	negative
outpatient	F	30	FUO	16	negative
outpatient	F	46	FUO	64	negative
outpatient	F	17	FUO	64	negative
intpatient	M	24	FUO	64	negative
outpatient	M	48	FUO	16	negative
outpatient	F	69	FUO	16	negative
outpatient	M	17	FUO	16	negative
outpatient	F	35	FUO	64	negative
outpatient	F	27	FUO	16	negative
outpatient	M	57	FUO	16	negative
outpatient	F	65	FUO	16	negative
outpatient	F	27	FUO	negative	negative
outpatient	F	22	FUO	16	negative
outpatient	F	82	FUO	16	negative
outpatient	F	30	FUO	16	negative
intpatient	M	66	FUO	64	negative
outpatient	M	23	FUO	64	negative
outpatient	F	15	FUO	negative	negative
outpatient	M	22	FUO	16	negative
outpatient	M	46	FUO	16	negative
intpatient	M	16	FUO	16	negative
outpatient	M	49	FUO	64	negative
outpatient	M	28	FUO	16	negative
outpatient	M	34	FUO	16	negative
outpatient	M	16	FUO	16	negative
outpatient	F	42	FUO	64	negative
outpatient	M	18	FUO	negative	negative
outpatient	M	48	FUO	16	negative
intpatient	F	40	FUO	32	negative
outpatient	F	56	FUO	256	negative
outpatient	M	36	FUO	negative	negative
outpatient	F	30	FUO	16	negative
intpatient	M	64	FUO	64	negative
outpatient	M	38	FUO	negative	negative
outpatient	M	30	FUO	256	negative
outpatient	M	41	FUO	16	negative
outpatient	M	33	FUO	negative	negative
intpatient	M	34	FUO	negative	negative
outpatient	M	17	FUO	32	negative
outpatient	M	31	FUO	16	negative
outpatient	M	31	FUO	32	negative
outpatient	M	0.175	FUO	16	negative
outpatient	M	31	FUO	negative	negative
outpatient	F	49	FUO	16	negative
outpatient	F	43	FUO	16	negative
outpatient	F	37	FUO	32	negative
outpatient	F	33	FUO	16	negative
intpatient	F	65	FUO	16	negative
outpatient	M	12	FUO	negative	negative
outpatient	F	28	FUO	32	negative
outpatient	M	49	FUO	16	negative
outpatient	F	26	FUO	64	negative
outpatient	M	38	FUO	32	negative
outpatient	F	47	FUO	128	negative
outpatient	F	59	FUO	64	negative
outpatient	F	21	FUO	16	negative
outpatient	M	38	FUO	16	negative
outpatient	M	6	FUO	16	negative
outpatient	F	56	FUO	512	negative
outpatient	M	42	FUO	16	negative
outpatient	M	71	FUO	256	negative
outpatient	F	24	FUO	64	negative
outpatient	F	27	FUO	negative	negative
outpatient	F	75	FUO	64	negative
outpatient	M	42	FUO	64	negative
outpatient	M	72	FUO	64	negative
outpatient	F	28	FUO	16	negative
outpatient	M	24	FUO	16	negative
outpatient	F	25	FUO	16	negative
outpatient	M	77	FUO	16	negative
outpatient	F	80	FUO	64	negative
outpatient	M	22	FUO	16	negative
intpatient	F	55	FUO	64	negative
outpatient	F	64	FUO	16	negative
outpatient	F	38	FUO	negative	negative
outpatient	F	37	FUO	negative	negative
outpatient	F	41	FUO	64	negative
outpatient	M	54	FUO	256	negative
outpatient	M	19	FUO	64	negative
intpatient	M	15	FUO	16	negative
outpatient	F	51	FUO	512	negative
outpatient	M	52	FUO	256	negative
outpatient	F	33	FUO	16	negative
outpatient	M	56	FUO	16	negative
outpatient	F	49	FUO	64	negative
outpatient	M	36	FUO	128	negative
outpatient	F	22	FUO	64	negative
outpatient	F	53	FUO	32	negative
outpatient	M	34	FUO	32	negative
outpatient	M	49	FUO	64	negative
outpatient	M	50	FUO	16	negative
outpatient	F	25	FUO	16	negative
intpatient	F	77	FUO	64	negative
outpatient	M	14	FUO	negative	negative
intpatient	M	28	FUO	16	negative
outpatient	F	43	FUO	16	negative
outpatient	F	17	FUO	64	negative
outpatient	F	54	FUO	64	negative
outpatient	M	37	FUO	64	negative
outpatient	M	31	FUO	128	negative
outpatient	F	71	FUO	16	negative
outpatient	M	29	FUO	16	negative
outpatient	M	22	FUO	64	negative
outpatient	F	28	FUO	16	negative
outpatient	M	45	FUO	16	negative
intpatient	F	37	FUO	16	negative
outpatient	M	16	FUO	16	negative
intpatient	F	18	FUO	negative	negative
outpatient	F	46	FUO	32	negative
outpatient	F	27	FUO	256	negative
outpatient	M	65	FUO	16	negative
outpatient	M	21	FUO	64	negative
outpatient	M	67	FUO	16	negative
outpatient	M	30	FUO	16	negative
outpatient	F	17	FUO	64	negative
outpatient	M	16	FUO	negative	negative
intpatient	F	62	FUO	16	negative
outpatient	M	17	FUO	16	negative
outpatient	F	24	FUO	16	negative
outpatient	M	20	FUO	32	negative
outpatient	F	41	FUO	64	negative
outpatient	M	70	FUO	64	negative
outpatient	F	44	FUO	16	negative
outpatient	F	67	FUO	64	negative
outpatient	F	20	FUO	16	negative
outpatient	F	25	FUO	negative	negative
outpatient	M	53	FUO	16	negative
intpatient	F	26	FUO	16	negative
outpatient	M	14	FUO	32	negative
outpatient	F	32	FUO	16	negative
intpatient	F	66	FUO	64	negative
outpatient	M	48	FUO	64	negative
intpatient	M	93	FUO	64	negative
intpatient	M	12	FUO	64	negative
intpatient	M	16	FUO	256	negative
outpatient	M	41	FUO	32	negative
outpatient	F	71	FUO	64	negative
outpatient	M	62	FUO	128	negative
outpatient	M	24	FUO	64	negative
outpatient	M	20	FUO	16	negative
outpatient	F	39	FUO	32	negative
outpatient	M	37	FUO	32	negative
outpatient	F	34	FUO	16	negative
outpatient	F	28	FUO	negative	negative
outpatient	F	22	FUO	16	negative
outpatient	F	65	FUO	64	negative
outpatient	F	47	FUO	64	negative
outpatient	M	38	FUO	64	negative
outpatient	M	13	FUO	512	128
outpatient	M	64	FUO	64	negative
outpatient	F	57	FUO	32	negative
outpatient	M	39	FUO	64	negative
outpatient	M	1	FUO	16	negative
outpatient	M	17	FUO	32	negative
outpatient	M	62	FUO	256	negative
outpatient	F	54	FUO	16	negative
outpatient	M	29	FUO	64	negative
outpatient	M	54	FUO	64	negative
intpatient	F	26	FUO	512	negative
outpatient	F	76	FUO	64	negative
intpatient	F	0.667	FUO	negative	negative
outpatient	M	43	FUO	64	negative
outpatient	F	45	FUO	128	negative
outpatient	M	0.151	FUO	negative	negative
outpatient	F	48	FUO	64	negative
outpatient	M	42	FUO	16	negative
intpatient	F	61	FUO	64	negative
outpatient	M	61	FUO	512	negative
outpatient	F	53	FUO	64	negative
outpatient	F	48	FUO	16	negative
outpatient	F	31	FUO	64	negative
outpatient	F	33	FUO	16	negative
intpatient	M	2	FUO	64	negative
outpatient	M	43	FUO	16	negative
outpatient	F	27	FUO	64	negative
outpatient	F	45	FUO	64	negative
outpatient	M	76	FUO	512	negative
outpatient	M	78	FUO	32	negative
outpatient	F	66	FUO	64	negative
outpatient	F	37	FUO	32	negative
outpatient	M	70	FUO	16	negative
outpatient	F	25	FUO	negative	negative
outpatient	F	31	FUO	128	negative
outpatient	M	62	FUO	64	negative
outpatient	F	15	FUO	64	negative
outpatient	M	46	FUO	64	negative
outpatient	F	29	FUO	16	negative
outpatient	M	72	FUO	128	negative
outpatient	M	33	FUO	16	negative
outpatient	F	48	FUO	64	negative
outpatient	F	22	FUO	16	negative
outpatient	F	6	FUO	16	negative
outpatient	M	30	FUO	32	negative
outpatient	M	63	FUO	64	negative
outpatient	F	61	FUO	16	negative
outpatient	M	43	FUO	16	negative
outpatient	F	58	FUO	256	negative
outpatient	M	1	FUO	negative	negative
outpatient	F	33	FUO	64	negative
outpatient	M	27	FUO	64	negative
outpatient	M	51	FUO	64	negative
outpatient	F	32	FUO	64	negative
outpatient	F	25	FUO	64	negative
outpatient	M	35	FUO	64	negative
outpatient	M	29	FUO	512	negative
outpatient	F	31	FUO	16	negative
outpatient	F	15	FUO	16	negative
outpatient	F	60	FUO	16	negative
outpatient	F	18	FUO	16	negative
outpatient	M	40	FUO	16	negative
outpatient	M	67	FUO	16	negative
intpatient	F	14	FUO	16	negative
outpatient	F	23	FUO	64	negative
outpatient	F	51	FUO	64	negative
outpatient	M	27	FUO	64	negative
outpatient	M	18	FUO	16	negative
outpatient	M	14	FUO	negative	negative
outpatient	M	0.333	FUO	negative	negative
outpatient	F	44	FUO	128	negative
outpatient	F	51	FUO	16	negative
outpatient	F	42	FUO	64	negative
outpatient	F	63	FUO	16	negative
outpatient	M	14	FUO	32	negative
outpatient	F	61	FUO	64	negative
outpatient	M	14	FUO	64	negative
outpatient	F	39	FUO	64	negative
outpatient	F	60	FUO	32	negative
outpatient	M	29	FUO	16	negative
intpatient	M	7	FUO	64	negative
outpatient	F	78	FUO	64	negative
outpatient	F	49	FUO	negative	negative
outpatient	F	38	FUO	64	negative
outpatient	F	40	FUO	32	negative
outpatient	M	17	FUO	512	negative
outpatient	F	74	FUO	64	negative
outpatient	F	31	FUO	32	negative
outpatient	M	39	FUO	64	negative
outpatient	F	48	FUO	16	negative
outpatient	F	26	FUO	64	negative
outpatient	F	31	FUO	16	negative
outpatient	M	52	FUO	64	negative
outpatient	F	60	FUO	16	negative
outpatient	F	23	FUO	64	negative
outpatient	F	16	FUO	16	negative
outpatient	F	42	FUO	negative	negative
outpatient	F	53	FUO	16	negative
outpatient	F	18	FUO	negative	negative
outpatient	F	17	FUO	16	negative
outpatient	M	60	FUO	32	negative
outpatient	M	79	FUO	64	negative
outpatient	F	13	FUO	16	negative
outpatient	M	27	FUO	16	negative
outpatient	M	51	FUO	16	negative
outpatient	M	37	FUO	64	negative
outpatient	M	77	FUO	64	negative
outpatient	F	53	FUO	64	negative
outpatient	F	44	FUO	64	negative
outpatient	M	50	FUO	64	negative
intpatient	F	22	FUO	64	negative
outpatient	M	65	FUO	32	negative
outpatient	F	43	FUO	64	negative
outpatient	F	40	FUO	16	negative
outpatient	F	15	FUO	negative	negative
outpatient	M	47	FUO	16	negative
outpatient	F	32	FUO	64	negative
outpatient	M	16	FUO	negative	negative
outpatient	F	62	FUO	64	negative
outpatient	M	58	FUO	64	negative
outpatient	F	10	FUO	negative	negative
intpatient	F	51	FUO	16	negative
outpatient	M	3	FUO	16	negative
outpatient	M	14	FUO	64	negative
outpatient	F	61	FUO	64	negative
outpatient	F	72	FUO	16	negative
outpatient	F	35	FUO	16	negative
outpatient	F	18	FUO	16	negative
outpatient	F	16	FUO	64	negative
outpatient	F	39	FUO	16	negative
outpatient	M	61	FUO	16	negative
outpatient	F	37	FUO	negative	negative
outpatient	F	24	FUO	16	negative
intpatient	F	17	FUO	negative	negative
outpatient	F	33	FUO	negative	negative
outpatient	F	28	FUO	256	32
outpatient	F	15	FUO	negative	negative
outpatient	F	65	FUO	64	negative
outpatient	F	26	FUO	64	negative
outpatient	M	0.192	FUO	16	negative
outpatient	M	29	FUO	64	negative
intpatient	F	32	FUO	64	negative
outpatient	M	38	FUO	16	negative
outpatient	F	25	FUO	16	negative
outpatient	M	72	FUO	512	negative
outpatient	F	17	FUO	16	negative
outpatient	M	14	FUO	16	negative
outpatient	F	23	FUO	16	negative
outpatient	F	32	FUO	64	negative
intpatient	M	2	FUO	negative	negative
outpatient	M	1	FUO	16	negative
outpatient	M	38	FUO	16	negative
outpatient	F	26	FUO	64	negative
outpatient	M	22	FUO	16	negative
outpatient	F	55	FUO	64	negative
outpatient	F	40	FUO	negative	negative
outpatient	F	28	FUO	16	negative
outpatient	F	15	FUO	16	negative
outpatient	M	31	FUO	16	negative
outpatient	F	48	FUO	64	negative
outpatient	M	32	FUO	64	negative
outpatient	M	1	FUO	negative	negative
outpatient	M	14	FUO	64	negative
outpatient	M	19	FUO	16	negative
outpatient	F	55	FUO	64	negative
outpatient	M	55	FUO	128	negative
outpatient	M	16	FUO	negative	negative
outpatient	M	78	FUO	16	negative
outpatient	M	38	FUO	16	negative
outpatient	F	13	FUO	16	negative
outpatient	M	15	FUO	64	negative
outpatient	F	13	FUO	negative	negative
outpatient	M	14	FUO	negative	negative
outpatient	M	22	FUO	16	negative
outpatient	M	17	FUO	64	negative
outpatient	M	31	FUO	16	negative
outpatient	F	24	FUO	16	negative
outpatient	M	56	FUO	16	negative
outpatient	F	21	FUO	64	negative
outpatient	M	34	FUO	16	negative
outpatient	F	17	FUO	negative	negative
outpatient	F	18	FUO	64	negative
outpatient	M	26	FUO	64	negative
outpatient	M	32	FUO	16	negative
outpatient	F	20	FUO	64	negative
outpatient	F	18	FUO	negative	negative
outpatient	M	25	FUO	256	negative
outpatient	M	8	FUO	negative	negative
outpatient	F	50	FUO	64	negative
outpatient	F	16	FUO	64	negative
outpatient	F	62	FUO	512	negative
outpatient	F	42	FUO	16	negative
outpatient	M	82	FUO	64	negative
outpatient	M	28	FUO	16	negative
outpatient	F	38	FUO	negative	negative
outpatient	F	28	FUO	64	negative
outpatient	F	60	FUO	16	negative
outpatient	M	19	FUO	16	negative
outpatient	M	76	FUO	64	negative
outpatient	M	34	FUO	64	negative
outpatient	M	24	FUO	32	negative
outpatient	F	14	FUO	negative	negative
outpatient	F	43	FUO	64	negative
outpatient	F	36	FUO	16	negative
outpatient	M	33	FUO	32	negative
outpatient	M	62	FUO	64	negative
outpatient	F	30	FUO	negative	negative
outpatient	F	37	FUO	16	negative
outpatient	M	23	FUO	negative	negative
outpatient	F	27	FUO	16	negative
outpatient	M	33	FUO	16	negative
outpatient	M	78	FUO	16	negative
outpatient	F	69	FUO	16	negative
intpatient	F	27	FUO	64	negative
outpatient	F	20	FUO	16	negative
outpatient	F	70	FUO	64	negative
outpatient	F	32	FUO	16	negative
outpatient	M	30	FUO	negative	negative
outpatient	F	41	FUO	16	negative
outpatient	F	41	FUO	256	negative
outpatient	M	21	FUO	negative	negative
outpatient	F	27	FUO	64	negative
outpatient	M	15	FUO	negative	negative
outpatient	F	45	FUO	negative	negative
outpatient	F	25	FUO	64	negative
outpatient	F	21	FUO	negative	negative
outpatient	M	50	FUO	16	negative
outpatient	F	17	FUO	64	negative
outpatient	F	30	FUO	64	negative
outpatient	F	18	FUO	64	negative
outpatient	F	25	FUO	64	negative
outpatient	F	18	FUO	32	negative
outpatient	M	36	FUO	256	negative
outpatient	F	39	FUO	64	negative
outpatient	M	66	FUO	16	negative
intpatient	F	24	FUO	16	negative
outpatient	F	26	FUO	64	negative
outpatient	F	27	FUO	negative	negative
outpatient	M	25	FUO	64	negative
outpatient	M	17	FUO	64	negative
outpatient	M	29	FUO	16	negative
outpatient	F	38	FUO	64	negative
outpatient	F	13	FUO	64	negative
outpatient	M	56	FUO	16	negative
outpatient	M	15	FUO	16	negative
outpatient	F	42	FUO	16	negative
outpatient	F	70	FUO	16	negative
outpatient	F	53	FUO	64	negative
outpatient	F	57	FUO	16	negative
outpatient	F	47	FUO	negative	negative
outpatient	M	66	FUO	16	negative
outpatient	F	40	FUO	64	negative
outpatient	M	29	FUO	64	negative
outpatient	F	29	FUO	64	negative
outpatient	M	21	FUO	16	negative
outpatient	M	13	FUO	16	negative
outpatient	M	44	FUO	negative	negative
outpatient	F	29	FUO	negative	negative
outpatient	M	38	FUO	64	negative
outpatient	F	75	FUO	64	negative
outpatient	F	50	FUO	32	negative
outpatient	M	22	FUO	16	negative
outpatient	M	23	FUO	negative	negative
outpatient	F	67	FUO	512	negative
outpatient	F	24	FUO	negative	negative
outpatient	M	22	FUO	64	negative
outpatient	M	38	FUO	64	negative
outpatient	M	56	FUO	64	negative
outpatient	F	20	FUO	16	negative
outpatient	F	62	FUO	64	negative
outpatient	F	23	FUO	64	negative
outpatient	F	78	FUO	16	negative
outpatient	M	0.1	FUO	negative	negative
outpatient	F	58	FUO	32	negative
outpatient	F	26	FUO	16	negative
outpatient	F	32	FUO	16	negative
outpatient	F	35	FUO	negative	negative
outpatient	M	53	FUO	negative	negative
outpatient	F	67	FUO	16	negative
outpatient	F	31	FUO	negative	negative
outpatient	F	42	FUO	16	negative
outpatient	M	39	FUO	16	negative
outpatient	M	29	FUO	negative	negative
outpatient	F	29	FUO	16	negative
outpatient	M	16	FUO	64	negative
outpatient	F	43	FUO	64	negative
outpatient	F	22	FUO	64	negative
outpatient	M	61	FUO	64	negative
outpatient	M	28	FUO	16	negative
outpatient	M	29	FUO	16	negative
outpatient	F	23	FUO	64	negative
outpatient	F	27	FUO	64	negative
intpatient	F	60	FUO	16	negative
outpatient	F	34	FUO	32	negative
outpatient	F	50	FUO	64	negative
outpatient	F	36	FUO	16	negative
outpatient	M	48	FUO	16	negative
outpatient	M	23	FUO	32	negative
outpatient	M	55	FUO	64	negative
outpatient	F	38	FUO	16	negative
outpatient	F	29	FUO	16	negative
outpatient	M	41	FUO	16	negative
outpatient	F	39	FUO	256	negative
outpatient	F	19	FUO	64	negative
outpatient	F	40	FUO	16	negative
outpatient	M	47	FUO	64	negative
outpatient	F	23	FUO	16	negative
outpatient	M	59	FUO	16	negative
outpatient	M	39	FUO	16	negative
outpatient	M	39	FUO	16	negative
outpatient	F	26	FUO	negative	negative
outpatient	F	12	FUO	negative	negative
outpatient	M	34	FUO	32	negative
outpatient	F	13	FUO	64	negative
outpatient	M	29	FUO	64	negative
outpatient	F	47	FUO	16	negative
outpatient	F	23	FUO	negative	negative
outpatient	F	77	FUO	64	negative
outpatient	M	16	FUO	16	negative
outpatient	M	43	FUO	64	negative
outpatient	M	46	FUO	16	negative
outpatient	M	49	FUO	64	negative
intpatient	F	67	FUO	16	negative
outpatient	M	21	FUO	16	negative
outpatient	F	73	FUO	64	negative
outpatient	M	18	FUO	64	negative
outpatient	M	59	FUO	64	negative
outpatient	M	32	FUO	negative	negative
outpatient	M	71	FUO	128	negative
outpatient	F	70	FUO	64	negative
outpatient	M	13	FUO	negative	negative
outpatient	F	30	FUO	64	negative
outpatient	F	36	FUO	16	negative
outpatient	F	13	FUO	64	negative
outpatient	F	43	FUO	64	negative
outpatient	M	22	FUO	negative	negative
intpatient	F	29	FUO	64	negative
outpatient	M	27	FUO	16	negative
outpatient	F	70	FUO	64	negative
outpatient	M	49	FUO	64	negative
outpatient	F	69	FUO	512	negative
outpatient	M	12	FUO	256	negative
outpatient	F	60	FUO	64	negative
outpatient	F	29	FUO	64	negative
intpatient	M	20	FUO	64	negative
outpatient	F	26	FUO	64	negative
outpatient	M	78	FUO	64	negative
outpatient	F	28	FUO	64	negative
outpatient	M	62	FUO	64	negative
outpatient	M	1	FUO	negative	negative
intpatient	M	77	FUO	64	negative
outpatient	F	13	FUO	256	negative
outpatient	F	15	FUO	64	negative
intpatient	F	61	FUO	64	negative
outpatient	F	35	FUO	negative	negative
outpatient	F	17	FUO	negative	negative
outpatient	F	25	FUO	16	negative
outpatient	F	59	FUO	64	negative
outpatient	M	39	FUO	16	negative
outpatient	F	14	FUO	negative	negative
outpatient	F	70	FUO	16	negative
outpatient	F	53	FUO	64	negative
outpatient	M	46	FUO	256	negative
outpatient	M	14	FUO	negative	negative
outpatient	M	38	FUO	64	negative
outpatient	F	57	FUO	16	negative
outpatient	M	12	FUO	negative	negative
outpatient	M	57	FUO	64	negative
outpatient	M	28	FUO	16	negative
outpatient	F	26	FUO	64	negative
outpatient	F	61	FUO	16	negative
outpatient	F	22	FUO	64	negative
outpatient	M	1	FUO	16	negative
outpatient	M	34	FUO	64	negative
outpatient	M	46	FUO	negative	negative
outpatient	F	43	FUO	negative	negative
intpatient	M	73	FUO	16	negative
outpatient	F	54	FUO	64	negative
intpatient	F	53	FUO	16	negative
outpatient	F	51	FUO	64	negative
outpatient	F	60	FUO	32	negative
outpatient	M	59	FUO	64	negative
outpatient	M	57	FUO	32	negative
outpatient	F	13	FUO	negative	negative
outpatient	M	40	FUO	16	negative
outpatient	M	58	FUO	16	negative
outpatient	M	14	FUO	64	negative
outpatient	M	41	FUO	16	negative
outpatient	M	78	FUO	64	negative
outpatient	F	27	FUO	16	negative
outpatient	M	54	FUO	negative	negative
outpatient	M	56	FUO	16	negative
outpatient	F	14	FUO	128	negative
outpatient	M	41	FUO	128	negative
outpatient	M	42	FUO	negative	negative
outpatient	F	9	FUO	negative	negative
intpatient	M	55	FUO	64	negative
outpatient	F	56	FUO	16	negative
outpatient	M	19	FUO	64	negative
outpatient	M	68	FUO	512	negative
intpatient	F	51	FUO	256	negative
intpatient	M	56	FUO	512	negative
outpatient	M	40	FUO	64	negative
intpatient	F	51	FUO	16	negative
outpatient	F	25	FUO	16	negative
outpatient	M	17	FUO	negative	negative
outpatient	M	53	FUO	64	negative
intpatient	M	17	FUO	16	negative
intpatient	M	78	FUO	64	negative
intpatient	M	86	FUO	256	negative
outpatient	M	49	FUO	16	negative
outpatient	M	56	FUO	64	negative
outpatient	F	14	FUO	512	negative
outpatient	M	0.21	FUO	16	negative
outpatient	M	4	FUO	16	negative
outpatient	M	18	FUO	negative	negative
outpatient	M	47	FUO	64	negative
outpatient	M	31	FUO	16	negative
outpatient	M	34	FUO	negative	negative
outpatient	M	45	FUO	16	negative
intpatient	M	37	FUO	64	negative
outpatient	F	73	FUO	64	negative
outpatient	M	14	FUO	256	negative
outpatient	M	68	FUO	64	negative
intpatient	M	30	FUO	64	negative
outpatient	M	4	FUO	negative	negative
outpatient	F	54	FUO	16	negative
outpatient	F	55	FUO	16	negative
outpatient	F	25	FUO	64	negative
outpatient	F	77	FUO	16	negative
outpatient	F	30	FUO	64	negative
outpatient	F	32	FUO	16	negative
outpatient	M	23	FUO	16	negative
outpatient	M	24	FUO	16	negative
outpatient	M	39	FUO	16	negative
outpatient	F	19	FUO	negative	negative
outpatient	M	53	FUO	64	negative
outpatient	M	81	FUO	64	negative
intpatient	F	47	FUO	512	negative
outpatient	M	17	FUO	negative	negative
outpatient	M	22	FUO	negative	negative
outpatient	F	27	FUO	negative	negative
intpatient	M	46	FUO	512	negative
intpatient	M	46	FUO	16	negative
outpatient	F	62	FUO	64	negative
outpatient	F	31	FUO	negative	negative
outpatient	M	58	FUO	16	negative
outpatient	M	48	FUO	16	negative
outpatient	M	27	FUO	negative	negative
outpatient	M	26	FUO	16	negative
[truncated: 10,051 more rows]
